# Supplementary material for: Comprehensive Characterization of Phytochemical Composition, Membrane Permeability, and Antiproliferative Activity of Juglans nigra Polyphenols
Source: Int J Mol Sci. 2024 Jun 25;25(13):6930. doi: 10.3390/ijms25136930 (PMC11241769; doi:10.3390/ijms25136930)
Supplement: Supplementary file 1 [file ijms-25-06930-s001.zip]

Archive with 1 entries (1 files):
- ijms-3062602-supplementary.pdf
